# Supplementary material for: Genomic adaptation of an autochthonous cider yeast strain to buckwheat and barley wort under stressful brewing conditions
Source: Appl Environ Microbiol. 2025 Oct 8;91(11):e01015-25. doi: 10.1128/aem.01015-25 (PMC12628810; doi:10.1128/aem.01015-25)
Supplement: Supplemental tables — Tables S1 to S10. [file aem.01015-25-s0002.xlsx]

## Sheet: Table of Content
Table of Contents
Sheet number	Sheet name	Description
1	S1 Isolated strains	Isolates of Saccharomyces species isolated from artisanal cider at distinct farms in Slovenia. The data includes their collection numbers, GPS coordinates of the farmhouses, and SRA numbers for the raw genome sequences.
2	S2 Genome statistics	Genome statistics of the ancestor strain Saccharomyces cerevisiae ZIM 3704.
3	S3 Coverage distribution	Coverage distribution across the chromosomes of the ancestor strain and evolved clones
4	S4 LOH regions	LOH regions on chromosomes of the ancestor strain S. cerevisiae ZIM 3704.
5	S5 # Generations	Calculations of number of generations per fermentations of buckwheat and barley wort.
6	S6 de novo mutations	List of positions ("POS") on chromosomes ("#CHROM) in genes/ORFs with specified function where we observed candidate de novo mutations during evolutionary experiment.
7	S7 Aneuploidies	Summary of Chromosomal Aneuploidies in Evolved Clones.
8	S8 Deleted genes	List of deleted genes on chr XVI and their putative functional consequences
9	S9 Sporulation	Number of ascospores compared to vegetative cells of ancestor and evolved clones in the sporulation medium (2 % KAC), measured by counting under the microscope.
10	S10 Volatile compounds	Concentrations of volatile acompounds detected in buckwheat beer after 1st, 14th and 30th fermentations using evolving biomass.

## Sheet: S1 Isolated strains
Table S1. Isolates of Saccharomyces species isolated from artisanal cider at distinct farms in Slovenia. The data includes their collection numbers, GPS coordinates of the farmhouses, and SRA numbers for the raw genome sequences.
Isolation number	Collection number	Species/hybrid	Farmhouse*	Latitude, longitude [DD coordinates]	SRA number
6/G5		Saccharomyces cerevisiae	Brajel	46.61753, 15.07583
6/H1		Saccharomyces uvarum (intr. Saccharomyces eubayanus)
6/H2		Saccharomyces uvarum (intr. Saccharomyces eubayanus)
6/A9	ZIM 3711	Saccharomyces cerevisiae	Jež (A)	46.519636, 14.870315	SRR18427461
6/A4		Saccharomyces cerevisiae
6/A5	ZIM 3704	Saccharomyces cerevisiae			SRR18427453
6/B7	ZIM 3741	Saccharomyces cerevisiae X Saccharomyces kudriavzevii			SRR18427454
5/G4	ZIM 3587	Saccharomyces cerevisiae X Saccharomyces kudriavzevii			SRR18427465
5/H11	ZIM 3712	Saccharomyces cerevisiae X Saccharomyces kudriavzevii			SRR18427460
5/G6		Saccharomyces uvarum (intr. Saccharomyces eubayanus)
5/H12		Saccharomyces uvarum (intr. Saccharomyces eubayanus)
6/A10		Saccharomyces uvarum (intr. Saccharomyces eubayanus)
6/B8		Saccharomyces uvarum (intr. Saccharomyces eubayanus)
6/C2		Saccharomyces uvarum (intr. Saccharomyces eubayanus)
6/C10		Saccharomyces uvarum (intr. Saccharomyces eubayanus)
6/B2		Saccharomyces uvarum (intr. Saccharomyces eubayanus)
6/C3	ZIM 3710	Saccharomyces uvarum (intr. Saccharomyces eubayanus)			SRR18427462
5/H8	ZIM 3591	Saccharomyces uvarum (intr. Saccharomyces eubayanus)
6/A12		Saccharomyces uvarum (intr. Saccharomyces eubayanus)
6/B9		Saccharomyces uvarum (intr. Saccharomyces eubayanus)
5/C8	ZIM 3707	Saccharomyces paradoxus	Kajžar (C)	46.519728, 14.870322	SRR18427450
6/G2	ZIM 3709	Saccharomyces uvarum (intr. S. eubayanus)	Marin-Miler (D)	46.574633, 14.874610	SRR18427463
6/C9	ZIM 3612	Saccharomyces cerevisiae X Saccharomyces kudriavzevii	Osojnik (B)	46.439969, 14.821804	SRR18427455
6/C4		Saccharomyces uvarum (intr. Saccharomyces eubayanus)
6/F4		Saccharomyces uvarum (intr. Saccharomyces eubayanus)
6/E12		Saccharomyces uvarum (intr. Saccharomyces eubayanus)
6/D8	ZIM 3617	Saccharomyces uvarum (intr. Saccharomyces eubayanus)			SRR18427457
6/D12		Saccharomyces uvarum (intr. Saccharomyces eubayanus)
6/D11		Saccharomyces uvarum (intr. Saccharomyces eubayanus)
6/D10	ZIM 3713	Saccharomyces uvarum (intr. Saccharomyces eubayanus)			SRR18427459
6/C12	ZIM 3705	Saccharomyces uvarum (intr. Saccharomyces eubayanus)			SRR18427452
6/E9	ZIM 3714	Saccharomyces uvarum (intr. Saccharomyces eubayanus)			SRR18427458
6/E5		Saccharomyces uvarum (intr. Saccharomyces eubayanus)
1/F3		Saccharomyces cerevisiae X Saccharomyces kudriavzevii	Šibovnik	46.525326, 14.935369
1/E5	ZIM 3580	Saccharomyces uvarum (intr. Saccharomyces eubayanus)			SRR18427451
1/F4		Saccharomyces uvarum (intr. Saccharomyces eubayanus)
*Letters in parentheses depict the designation of the farmhouse in Fig.1

## Sheet: S2 Genome statistics
Table S2. Genome statistics of the ancestor strain Saccharomyces cerevisiae ZIM 3704.
Sequence read statistics	Long reads (PacBio)	Short reads (Illumina)
Mean read length (bp)	9941.3	151
Mean read quality (Q30 score)	nd	93
Read length N50	11838	151
Number of reads	78548	17691492
Total bases	780871424	2671415292
Sequencing depth	62.35	223
Assembly statistics	Number	Length (bp)*
Contigs/Scaffolds	18	11993172
Chromosomes	16	11879493
Mitochondrial DNA	1	82030
2µ plasmid	1	31649
Annotation statistics for nuclear genome
Protein-coding genes	5861
tRNA	279
Ty-elements**	317
Core x -element	29
Y'-element	9
Annotation statistics for mitochondrial genome
Protein-coding genes	25
tRNA	25
Introns	9
Annotation statistics for 2µ plasmid
Protein-coding genes	20
*N%, the percentage of the N bases in the nucleotide sequence: 0.46
**Ty-elements include full-length Tys, truncated Tys and Ty solo-LTRs.

## Sheet: S3 Coverage distribution
Table S3. Coverage distribution across the chromosomes of the ancestor strain and evolved clones
	Length (bp)	ZIM 3704	A1	A6	A9	J1	J7	J9
chrI	194188	273.916	310.899	288.632	416.281	113.06	181.069	178.093
chrII	794750	185.445	173.718	184.615	229.985	113.154	145.231	180.677
chrIII	316870	242.92	264.637	247.473	353.087	111.4	160.951	176.796
chrIV	1484994	165.066	143.183	161.732	187.208	111.08	139.316	177.85
chrV	607379	189.453	242.243	233.193	325.54	114.28	156.072	180.91
chrVI	263094	251.848	190.557	191.034	255.271	104.878	137.685	167.702
chrVII	1104854	160.85	280.461	257.707	371.104	109.281	163.697	172.788
chrVIII	538669	189.425	145.881	161.677	189.12	108.006	168.603	173.181
chrIX	425805	215.369	156.933	169.472	206.02	108.406	137.226	172.998
chrX	782467	174.381	163.443	170.824	216.296	102.238	131.932	163.612
chrXI	675612	188.476	186.318	193.654	247.199	112.816	144.71	181.686
chrXII	1008902	263.041	144.09	158.301	182.141	242.664	150.518	368.185
chrXIII	897371	172.976	165.366	180.265	216.841	114.707	144.234	184.405
chrXIV	776707	181.911	171.089	181.667	225.61	111.575	141.828	178.512
chrXV	1062270	173	155.293	171.056	203.248	114.607	142.842	182.549
chrXVI	945561	164.961	212.657	230.24	278.385	144.985	167.538	232.926
chrMT	82030	2895.42	0.0039132	540.615	540.979	3566.74	2967.03	3746.55
2micron	31649	2501.73	0.0285633	0.171664	0.143038	0.141458	0.0731777	0.324339

## Sheet: S4 LOH regions
Table S4. LOH regions on chromosomes of the ancestor strain S. cerevisiae ZIM 3704.
	Starting region on chr.	End region on chr.	Length of LOH* [bp]	Percentage of LOH
chrII	242616	794679	552063	0.69
chrIII	68000	120000	52000	0.16
chrIV	1161	84796	83635	0.06
	934497	1482342	547845	0.37
chrVII	1003149	1100069	96920	0.09
chrVIII	140050	354603	214553	0.4
	358740	537658	178918	0.33
chrIX	9771	278331	268560	0.63
chrX	533516	596427	62911	0.08
	626610	782432	155822	0.2
chrXI	2956	385135	382179	0.57
chrXII	452249	1005749	553500	0.55
chrXIV	70	618168	618098	0.8
chrXV	2324	229527	227203	0.21
	879230	1033674	154444	0.15
chrXVI	704273	944380	240107	0.25
SUM LOH regions per genome			4388758	0.37
Footnote:
* minimal length of homozygous region > 51,000 bp

## Sheet: S5 # Generations
Table S5. Calculations of number of generations per fermentations of buckwheat and barley wort.
BUCKWHEAT WORT						BARLEY WORT
Starting CFU/ml		µ [h-1]	tD [h]	D		Starting CFU/ml	Final CFU/ml	µ [h-1]	tD [h]	D
5200000	96000000	0.0173553	39.9387	4.20645		5400000	180000000	0.021097	32.8552	5.11334
5200000	97000000	0.017417	39.7972	4.2214		5400000	150000000	0.0200118	34.637	4.85031
5200000	89000000	0.0169046	41.0034	4.09722		5400000	160000000	0.0203959	33.9846	4.94342
5200000	82000000	0.016417	42.2212	3.97904		5400000	170000000	0.0207568	33.3938	5.03088
5200000	290000000	0.0239358	28.9585	5.8014		5400000	280000000	0.023727	29.2135	5.75077
5200000	84000000	0.0165605	41.8555	4.01381		5400000	240000000	0.0228094	30.3887	5.52838
5200000	560000000	0.0278528	24.886	6.75077		5400000	840000000	0.0302663	22.9016	7.33573
5200000	140000000	0.0196011	35.3627	4.75077		5400000	220000000	0.0222915	31.0947	5.40285
5200000	160000000	0.0203959	33.9846	4.94342		5400000	590000000	0.0281635	24.6116	6.82606
5200000	170000000	0.0207568	33.3938	5.03088		5400000	2300000000	0.0362619	19.115	8.78891
5200000	290000000	0.0239358	28.9585	5.8014		5400000	279000000	0.0237057	29.2397	5.74561
5200000	65000000	0.0150341	46.105	3.64386		5400000	82000000	0.016417	42.2212	3.97904
5200000	230000000	0.0225561	30.73	5.46698		5400000	160000000	0.0203959	33.9846	4.94342
5200000	87000000	0.0167693	41.3342	4.06443		5400000	120000000	0.0186835	37.0994	4.52838
5200000	58000000	0.0143559	48.2832	3.47947		5400000	60000000	0.0145577	47.6139	3.52838
5200000	150000000	0.0200118	34.637	4.85031		5400000	180000000	0.021097	32.8552	5.11334
5200000	77000000	0.0160425	43.2068	3.88827		5400000	230000000	0.0225561	30.73	5.46698
5200000	97000000	0.017417	39.7972	4.2214		5400000	240000000	0.0228094	30.3887	5.52838
5200000	120000000	0.0186835	37.0994	4.52838		5400000	250000000	0.0230524	30.0683	5.58727
5200000	87000000	0.0167693	41.3342	4.06443		5400000	190000000	0.0214188	32.3616	5.19134
5200000	43000000	0.0125747	55.1226	3.04775		5400000	130000000	0.01916	36.1768	4.64386
5200000	92000000	0.017102	40.5303	4.14505		5400000	160000000	0.0203959	33.9846	4.94342
5200000	140000000	0.0196011	35.3627	4.75077		5400000	170000000	0.0207568	33.3938	5.03088
5200000	140000000	0.0196011	35.3627	4.75077		5400000	160000000	0.0203959	33.9846	4.94342
5200000	66000000	0.015125	45.828	3.66588		5400000	83000000	0.0164892	42.0365	3.99653
5200000	90000000	0.0169711	40.8427	4.11334		5400000	390000000	0.0256993	26.9714	6.22882
5200000	78000000	0.0161193	43.0009	3.90689		5400000	99000000	0.0175385	39.5216	4.25084
5200000	82000000	0.016417	42.2212	3.97904		5400000	95000000	0.017293	40.0826	4.19134
5200000	75000000	0.0158859	43.6329	3.85031		5400000	98000000	0.017478	39.6582	4.2362
5200000	77000000	0.0160425	43.2068	3.88827		5400000	92000000	0.017102	40.5303	4.14505
			SUM:	131.902					SUM:	155.793

## Sheet: S6 de novo mutations
Table S6. List of positions ("POS") on chromosomes ("#CHROM) in genes/ORFs with specified function where we observed candidate de novo mutations during evolutionary experiment. "REF" refers to the ancestral ZIM 3704 allele, "ALT" refers to the alternate (new) allele of the evolved clones and the predicted effect of the SNP on the genes as determined by the snpEff variant annotation program. Allel…
							Ancestor	Evolved clones						Effect of single-base variant	Type of effect
#CHROM	POS	Gene	ORF	Function	REF	ALT	ZIM 3704	A1	A6	A9	J1	J7	J9
chrII	528481	SLI15	YBR156C	Subunit of the conserved chromosomal passenger complex (CPC); complex regulates kinetochore-microtubule attachments, activation of the spindle tension checkpoint, and mitotic spindle disassembly; other complex members are Ipl1p, Bir1p, and Nbl1p	C	A	0/0	0/0	0/1	0/0	0/0	0/0	0/0	missense_variant	MODERATE
chrII	682643	YBR241C	YBR241C	Putative transporter, member of the sugar porter family; green fluorescent protein (GFP)-fusion protein localizes to the vacuolar membrane; YBR241C is not an essential gene; YBR241C has a paralog, VPS73, that arose from the whole genome duplication	C	T	0/0	0/1	0/0	0/0	0/0	0/0	0/0	upstream_gene_variant	MODIFIER
chrIV	236784	CDC48	YDL126C	AAA ATPase; subunit of polyubiquitin-selective segregase complex involved in ERAD, cell wall integrity during heat stress, mitotic spindle disassembly; subunit of complex involved in mitochondria-associated degradation; role in mobilizing membrane bound t	G	A	0/0	0/0	0/0	0/0	0/0	0/0	0/1	missense_variant	MODERATE
chrIV	524447	ENA2	YDR039C	P-type ATPase sodium pump; involved in Na+ efflux to allow salt tolerance; likely not involved in Li+ efflux	T	C	0/0	0/0	0|1	0|1	0|1	0|1	0|1	synonymous_variant	LOW
chrIV	524450	ENA2	YDR039C	P-type ATPase sodium pump; involved in Na+ efflux to allow salt tolerance; likely not involved in Li+ efflux	A	G	0/0	0/0	0|1	0|1	0|1	0|1	0|1	synonymous_variant	LOW
chrIV	988484	PHM6	YDR281C	Protein of unknown function; expression is regulated by phosphate levels	A	T	0/0	0/1	0/1	0/1	0/0	0/0	0/0	upstream_gene_variant	MODIFIER
chrIV	1483049	YDR541C	YDR541C	Putative dihydrokaempferol 4-reductase	A	G	0/0	0/0	0|1	0/0	0/0	0/0	0/0	upstream_gene_variant	MODIFIER
chrIV	1483067	YDR541C	YDR541C	Putative dihydrokaempferol 4-reductase	G	A	0/0	0/0	0|1	0/0	0/0	0/0	0/0	upstream_gene_variant	MODIFIER
chrIV	1483072	YDR541C	YDR541C	Putative dihydrokaempferol 4-reductase	A	G	0/0	0/0	0|1	0/0	0/0	0/0	0/0	upstream_gene_variant	MODIFIER
chrIV	1484300	YDR541C	YDR541C	Putative dihydrokaempferol 4-reductase	T	A	0/0	0/0	0|1	0|1	0|1	0/0	0|1	upstream_gene_variant	MODIFIER
chrIV	1484301	YDR541C	YDR541C	Putative dihydrokaempferol 4-reductase	A	G	0/0	0/0	0|1	0|1	0|1	0/0	0|1	upstream_gene_variant	MODIFIER
chrV	309159	VHR2	YER064C	Non-essential nuclear protein; null mutation has global effects on transcription; VHR2 has a paralog, VHR1, that arose from the whole genome duplication; relative distribution to the nucleus increases upon DNA replication stress	C	G	0/0	0/0	0/0	0/1	0/0	0/0	0/0	upstream_gene_variant	MODIFIER
chrVII	323847	TAF6	YGL112C	Subunit (60 kDa) of TFIID and SAGA complexes; involved in transcription initiation of RNA polymerase II and in chromatin modification, similar to histone H4; relocalizes to the cytosol in response to hypoxia	C	T	0/0	0/0	0/0	0/1	0/0	0/0	0/0	upstream_gene_variant	MODIFIER
chrVII	665427	PAC10	YGR078C	Part of the heteromeric co-chaperone GimC/prefoldin complex; complex promotes efficient protein folding	C	A	0/0	0/0	0/0	0/0	0/0	0/0	0|1	upstream_gene_variant	MODIFIER
chrVII	805206	YGR149W	YGR149W	Putative protein of unknown function; predicted to be an integal membrane protein	G	T	0/0	0/0	0/1	0/0	0/0	0/0	0/0	upstream_gene_variant	MODIFIER
chrVII	936235	CCH1	YGR217W	Voltage-gated high-affinity calcium channel; involved in calcium influx in response to some environmental stresses as well as exposure to mating pheromones; interacts and partially co-localizes with Mid1p; however, evidence suggests CCH1 is not required f	A	C	0/0	0/0	0/1	0/0	0/0	0/0	0/0	missense_variant	MODERATE
chrVIII	266098	KSP1	YHR082C	Serine/threonine protein kinase; associates with TORC1 and likely involved in TOR signaling cascades; negative regulator of autophagy; nuclear translocation required for haploid filamentous growth; regulates filamentous growth induced nuclear translocatio	C	T	0/0	0/0	0/0	0/1	0/0	0/0	0/0	missense_variant	MODERATE
chrX	99929	ATG27	YJL178C	Type I membrane protein involved in autophagy and the Cvt pathway; may be involved in membrane delivery to the phagophore assembly site	T	A	0/0	0/1	0/0	0/0	0/0	0/0	0/0	missense_variant	MODERATE
chrX	150402	RPA34	YJL148W	RNA polymerase I subunit A34.5; essential for nucleolar assembly and for high polymerase loading rate; nucleolar localization depends on Rpa49p	A	T	0/0	0/0	0/1	0/1	0/0	0/0	0/0	missense_variant	MODERATE
chrX	472878	TMA22	YJR014W	Protein of unknown function; associates with ribosomes and has a putative RNA binding domain; interacts with Tma20p; similar to human GRAP and human DRP1, which interacts with human Tma20p homolog MCT-1; protein abundance increases in response to DNA repl	G	A	0/0	0/0	0/0	0/0	0/0	0/0	0/0	synonymous_variant	LOW
chrXI	518178	KAE1	YKR038C	Highly conserved ATPase of HSP70/DnaK family; essential functional component of the EKC/KEOPS complex, with Bud32p, Cgi121p, Pcc1p, and Gon7p; EKC/KEOPS complex is required for t6A tRNA modification and telomeric TG1-3 recombination; may have role in tran	G	T	0/0	1|1	1|1	1|1	1|1	1|1	1|1	upstream_gene_variant	MODIFIER
chrXII	1733	MMP1	YLL061W	High-affinity S-methylmethionine permease; required for utilization of S-methylmethionine as a sulfur source; has similarity to S-adenosylmethionine permease Sam3p	T	C	0/0	1|1	1|1	1|1	1|1	1|1	1|1	upstream_gene_variant	MODIFIER
chrXII	1736	MMP1	YLL061W	High-affinity S-methylmethionine permease; required for utilization of S-methylmethionine as a sulfur source; has similarity to S-adenosylmethionine permease Sam3p	T	A	0/0	1|1	1|1	1|1	1|1	1|1	1|1	upstream_gene_variant	MODIFIER
chrXII	1748	MMP1	YLL061W	High-affinity S-methylmethionine permease; required for utilization of S-methylmethionine as a sulfur source; has similarity to S-adenosylmethionine permease Sam3p	A	G	0/0	1|1	1|1	1|1	1|1	1|1	1|1	upstream_gene_variant	MODIFIER
chrXII	1759	MMP1	YLL061W	High-affinity S-methylmethionine permease; required for utilization of S-methylmethionine as a sulfur source; has similarity to S-adenosylmethionine permease Sam3p	T	C	0/0	1/1	1/1	1/1	1/1	1/1	1/1	upstream_gene_variant	MODIFIER
chrXII	77695	PAU17	YLL025W	Protein of unknown function; member of the seripauperin multigene family encoded mainly in subtelomeric regions; YLL025W is not an essential gene	C	A	0/0	0/0	0|1	0/0	0/0	0/0	0/0	upstream_gene_variant	MODIFIER
chrXII	406336	SLS1	YLR139C	Mitochondrial membrane protein; coordinates expression of mitochondrially-encoded genes; may facilitate delivery of mRNA to membrane-bound translation machinery	T	C	0/0	1|1	1|1	1|1	1/1	1|1	1/1	upstream_gene_variant	MODIFIER
chrXII	678551	YLR297W	YLR297W	Protein of unknown function; green fluorescent protein (GFP)-fusion protein localizes to the vacuole; not an essential gene; induced by treatment with 8-methoxypsoralen and UVA irradiation; relocalizes from nucleus to vacuole upon DNA replication stress;	G	A	0/0	0/0	0/0	0/0	0/0	0/0	0/0	synonymous_variant	LOW
chrXII	899318	INA1	YLR413W	Putative protein of unknown function; not an essential gene; YLR413W has a paralog, FAT3, that arose from the whole genome duplication	C	T	0/0	0/0	0/0	0/1	0/0	0/0	0/0	missense_variant	MODERATE
chrXII	903272	VPS36	YLR417W	Component of the ESCRT-II complex; contains the GLUE (GRAM Like Ubiquitin binding in EAP45) domain which is involved in interactions with ESCRT-I and ubiquitin-dependent sorting of proteins into the endosome; plays a role in the formation of mutant huntin	T	C	0/0	0/0	0/1	0/1	0/0	0/0	0/0	missense_variant	MODERATE
chrXIV	547157	IDH1	YNL037C	Subunit of mitochondrial NAD(+)-dependent isocitrate dehydrogenase; complex catalyzes the oxidation of isocitrate to alpha-ketoglutarate in the TCA cycle	C	T	0/0	0/1	0/0	0/0	0/0	0/0	0/0	upstream_gene_variant	MODIFIER
chrXV	229618	PSK2	YOL045W	PAS-domain containing serine/threonine protein kinase; regulates sugar flux and translation in response to an unknown metabolite by phosphorylating Ugp1p and Gsy2p (sugar flux) and Caf20p, Tif11p and Sro9p (translation); PSK2 has a paralog, PSK1, that aro	T	C	0/0	0/0	0/1	0/1	0/0	0/0	0/0	missense_variant	MODERATE
chrXV	777279	ESA1	YOR244W	Catalytic subunit of the histone acetyltransferase complex (NuA4); acetylates four conserved internal lysines of histone H4 N-terminal tail and can acetylate histone H2A; master regulator of cellular acetylation balance; required for cell cycle progressio	T	C	0/0	0/1	0/0	0/0	0/0	0/0	0/0	synonymous_variant	LOW
chrXV	1044300	PHR1	YOR386W	DNA photolyase involved in photoreactivation; repairs pyrimidine dimers in the presence of visible light; induced by DNA damage; regulated by transcriptional repressor Rph1p	C	G	0/0	0/0	0/1	0/0	0/0	0/0	0/0	missense_variant	MODERATE
chrXVI	220323	YPL175W	YPL175W	UDP-glycosyltransferase subunit of the GPI-GnT complex; UDP-GlcNAc-binding and catalytic subunit of the enzyme that mediates the first step in glycosylphosphatidylinositol (GPI) biosynthesis, mutations cause defects in transcription and in biogenesis of c	G	T	0/0	0/0	0/0	0/0	0/0	0/1	0/0	missense_variant	MODERATE

## Sheet: S7 Aneuploidies
Table S7. Summary of Chromosomal Aneuploidies in Evolved Clones.
Clone	Chromosome	Bin size (bp)	Chr Size Adjusted (bp)	Proportion Adjusted	Size difference Adjusted (kb)	Aneuploidy (copy number*chr)	Aneuploidy Type
A1	chrI	150000	164104	0.914055	14104	+2*I	simple
A1	chrIII	280000	286808	0.976263	6808	+2*III	simple
A1	chrV	360000	550817	0.653575	190817	+1*V	simple
A1	chrVI	220000	227815	0.965696	7815	+2*VI	simple
A1	chrIX	390000	394646	0.988227	4646	+1*IX	simple
A1	chrXVI	360000	904590	0.39797	544590	+2*XVI	complex
A6	chrI	150000	164104	0.914055	14104	+1*I	simple
A6	chrIII	280000	286786	0.976338	6786	+1*III	simple
A6	chrVI	220000	227802	0.965751	7802	+1*VI	simple
A6	chrIX	390000	394625	0.98828	4625	+1*IX	simple
A6	chrXVI	360000	904656	0.397941	544656	+2*XVI	complex
A9	chrI	150000	164103	0.91406	14103	+2*I	simple
A9	chrIII	280000	286813	0.976246	6813	+2*III	simple
A9	chrV	360000	551396	0.652888	191396	+1*V	simple
A9	chrVI	220000	227810	0.965717	7810	+2*VI	simple
A9	chrIX	390000	394677	0.98815	4677	+1*IX	simple
A9	chrXVI	360000	904651	0.397944	544651	+2*XVI	complex
J1	chrXII	970000	978865	0.990944	8865	+7*XII	simple
J1	chrXVI	360000	890144	0.404429	530144	+2*XVI	complex
J7	chrI	150000	164102	0.914066	14102	+1*I	simple
J7	chrVI	220000	227810	0.965717	7810	+1*VI	simple
J7	chrVII	260000	1050779	0.247435	790779	+2*VII	complex
J7	chrXVI	250000	904578	0.276372	654578	+2*XVI	complex
J9	chrXII	970000	726000	0.990906	8866	+7*XII	simple
J9	chrXVI	360000	884601	0.393202	530237	+2*XVI	complex

## Sheet:  S8 Deleted genes
Table S8. List of deleted genes on chr XVI and their putative functional consequences
Standard gene name	Systematic Name	Function	Functional Consequences of Gene Deletions
ELP4	YPL101W	A subunit of the Elongator complex involved in transcriptional elongation and histone acetylation.	Loss affects transcriptional regulation and may impact various cellular processes including stress responses and gene expression.
ATG21	YPL100W	Involved in the autophagy process, specifically in the formation of autophagosomes.	Deletion impairs autophagy, affecting the degradation and recycling of cellular components.
INA17	YPL099C	Encodes a mitochondrial protein involved in the assembly of the mitochondrial respiratory chain complex.	Loss affects mitochondrial electron transport and ATP production.
MGR2	YPL098C	Part of the mitochondrial import inner membrane translocase (TIM23 complex).	Deletion impairs protein import into mitochondria, affecting mitochondrial biogenesis and function.
MSY1	YPL097W	Encodes a mitochondrial tyrosyl-tRNA synthetase.	Loss disrupts mitochondrial protein synthesis, affecting mitochondrial function and energy production.
PNG1	YPL096W	Encodes a peptide involved in the deglycosylation of misfolded glycoproteins.	Loss affects protein quality control and degradation pathways, potentially leading to an accumulation of misfolded proteins.
ERI1	YPL096C-A	Encodes a ribonuclease involved in RNA processing and decay.	Deletion leads to defects in RNA stability and regulation, affecting gene expression.
EEB1	YPL095C	Encodes an enzyme involved in the synthesis of medium-chain fatty acid ethyl esters.	Loss affects lipid metabolism and may impair cell membrane integrity and signaling.
SEC62	YPL094C	Part of the SEC63 complex involved in protein translocation into the ER.	Deletion disrupts protein targeting and translocation, causing ER stress and accumulation of misfolded proteins.
NOG1	YPL093W	Encodes nucleolar GTPase involved in ribosome biogenesis.	Loss of NOG1 impairs ribosome assembly and function, leading to defects in protein synthesis and cell growth.

## Sheet: S9 Sporulation
Table S9. Number of ascospores compared to vegetative cells of ancestor and evolved clones in the sporulation medium (2 % KAC), measured by counting under the microscope.
	Incubation in sporulation medium
	24 h	48 h	72 h	5 days	8 days
Ancestor	0	60/306	95/362	127/230	123/215
A1	0	0	0	0	0
A6	0	0	0	0	0
A9	0	0	0	0	0
J1	0	0	0	16/207	19/213
J7	0	0	0	1/365	2/213
J9	0	0	0	17/310	31/263

[truncated: 1 more sheets: S10 Volatile compounds]
